# Supplementary material for: De Novo Transcriptome Analysis for Kentucky Bluegrass Dwarf Mutants Induced by Space Mutation
Source: PLoS One. 2016 Mar 24;11(3):e0151768. doi: 10.1371/journal.pone.0151768 (PMC4807101; doi:10.1371/journal.pone.0151768)
Supplement: S1 Table — (XLSX) [file pone.0151768.s002.xlsx]

## Sheet: Sheet1
Unigene ID	Primer pairs
comp374282_c0	CGGTCATTTTAGTCCTG
	TTCCACTCGTAGTTTCT
comp332347_c0	GCGGTGGAGGCGATTCA
	GAGCACGGACGGGAGAC
comp353182_c0	CTCATCACCACCTTCCC
	TCCTCCCTCAACCAAAT
comp333640_c0	AGTGACTGCCTTCTCCGTG
	GAAAATGTGCTTGTCGTGC
comp355847_c0	CGTCGTCAAGGTCGTGT
	TTGCTTTCTCTGCTGCT
comp116937_c0	AAGTCACTATTGTGGGGG
	CTTATTTTCTTTCGGAGG
comp334334_c0	GAAAAGGTGCCACAAGC
	AGCCCACTCCAAAACAG
comp49317_c0	TGCTCCTGTCTGCTTCT
	GAGTGTGCTGATTTCCG
